# Supplementary material for: Colorectal Cancer Stage-Specific Fecal Bacterial Community Fingerprinting of the Taiwanese Population and Underpinning of Potential Taxonomic Biomarkers
Source: Microorganisms. 2021 Jul 21;9(8):1548. doi: 10.3390/microorganisms9081548 (PMC8401100; doi:10.3390/microorganisms9081548)
Supplement: Supplementary file 1 [file microorganisms-09-01548-s001.zip]

Archive with 1 entries (1 files):
- microorganisms-1278925-supplementary.pdf
